# Supplementary material for: The morphology of the immature stages of Metadonus vuillefroyanus (Capiomont, 1868) (Coleoptera, Curculionidae, Hyperini) and notes on its biology
Source: Zookeys. 2016 May 16;(589):123–42. doi: 10.3897/zookeys.589.7847 (PMC4926666; doi:10.3897/zookeys.589.7847)
Supplement: XML Treatment for Metadonus vuillefroyanus [file zookeys.589.7847-treatment1.xml]

<!DOCTYPE tp:taxon-treatment
  PUBLIC "-//TaxonX//DTD Taxonomic Treatment Publishing DTD v0 20100105//EN" "tax-treatment-NSO.dtd">
<tp:taxon-treatment xmlns:tp="http://www.plazi.org/taxpub"><tp:treatment-meta><kwd-group><label>Taxon classification</label><kwd><named-content content-type="kingdom">Animalia</named-content></kwd><kwd><named-content content-type="order">Coleoptera</named-content></kwd><kwd><named-content content-type="family">Curculionidae</named-content></kwd></kwd-group><mixed-citation publication-type="journal"><person-group><name><surname>Skuhrovec</surname><given-names>Jiří</given-names></name><name><surname>Bogusch</surname><given-names>Petr</given-names></name></person-group><article-title>The morphology of the immature stages of <italic><tp:taxon-name><tp:taxon-name-part taxon-name-part-type="genus">Metadonus</tp:taxon-name-part> <tp:taxon-name-part taxon-name-part-type="species">vuillefroyanus</tp:taxon-name-part></tp:taxon-name></italic> (Capiomont, 1868) (<tp:taxon-name><tp:taxon-name-part taxon-name-part-type="order">Coleoptera</tp:taxon-name-part></tp:taxon-name>, <tp:taxon-name><tp:taxon-name-part taxon-name-part-type="family">Curculionidae</tp:taxon-name-part></tp:taxon-name>, <tp:taxon-name><tp:taxon-name-part taxon-name-part-type="tribe">Hyperini</tp:taxon-name-part></tp:taxon-name>) and notes on its biology</article-title><source>Zookeys</source><day>16</day><month>5</month><year>2016</year><volume>2016</volume><issue>589</issue><fpage>123</fpage><lpage>142</lpage><pub-id pub-id-type="doi">10.3897/zookeys.589.7847</pub-id></mixed-citation></tp:treatment-meta><tp:nomenclature><tp:taxon-name>
            <tp:taxon-name-part taxon-name-part-type="genus">Metadonus</tp:taxon-name-part>
            <tp:taxon-name-part taxon-name-part-type="species">vuillefroyanus</tp:taxon-name-part>
          </tp:taxon-name><tp:taxon-authority>(Capiomont, 1868)</tp:taxon-authority><tp:nomenclature-citation-list><tp:nomenclature-citation><tp:taxon-name><tp:taxon-name-part taxon-name-part-type="genus">Phytonomus</tp:taxon-name-part> <tp:taxon-name-part taxon-name-part-type="species">vuillefroyanus</tp:taxon-name-part></tp:taxon-name><comment> Capiomont, 1868: 135</comment></tp:nomenclature-citation></tp:nomenclature-citation-list></tp:nomenclature><tp:treatment-sec sec-type="description"><title>Description of mature larva.</title><p>
            <italic>Measurements</italic> (in mm). Body length: 10.0–14.0 (mean 12.0). The widest place in the body (abdominal segments II–VI) measures up to 2.5. Head width: 0.9–1.1 (mean 1.0).</p><p>
            <italic>Colouration</italic>. Dark brown to black head (Fig. <xref ref-type="fig" rid="F5">7</xref>). All thoracic and abdominal segments greenish with white longitudinal stripes on both sides of body, but this larva also has a thick longitudinal yellow stripe and parallel longitudinal pink to violet stripes in its dorsal part with small black short stripes inside; all setae are thorn-like, located on distinct black protuberances in very thin white transversal lines (Figs <xref ref-type="fig" rid="F5">7</xref>–<xref ref-type="fig" rid="F6">10</xref>, <xref ref-type="fig" rid="F8">16</xref>).</p><p>
            <italic>Vestiture</italic>. Body elongated, slightly curved, rounded in cross section (Fig. <xref ref-type="fig" rid="F5">7</xref>). Setae on body thin, different in length (short to relatively long), black thorn-like, located on distinct black protuberances.</p><p>
            <italic>Head capsule</italic> (Fig. <xref ref-type="fig" rid="F1">1</xref>). Head suboval, flattened laterally, endocarinal line absent. Frontal sutures on head distinct, extended to antennae. Two stemmata (st), in the form <!--PageBreak-->of a dark pigmented spot with convex cornea, both located on each side anterolaterally, close to each other. <italic>Des1</italic> and <italic>des2</italic> located in upper part of the central part of epicranium, <italic>des1</italic> near to the middle part of epicranium, and <italic>des2</italic> near to side of epicranium, <italic>des3</italic> located anteriorly on epicranium near to frontal suture, <italic>des4</italic> located in the central part of epicranium, <italic>des5</italic> located anterolaterally; all <italic>des</italic> very long, <italic>des3</italic> and <italic>des5</italic> slightly longer than remaining three setae (Fig. <xref ref-type="fig" rid="F1">1</xref>). <italic>Fs1</italic> and <italic>fs3</italic> placed medially, <italic>fs2</italic> absent, <italic>fs4</italic> located anterolaterally, and <italic>fs5</italic> located laterally, close to the epistoma; all setae long to very long, <italic>fs5</italic> distinctly longer than the remaining four setae (Fig. <xref ref-type="fig" rid="F1">1</xref>). <italic>Les1–2</italic> as long as <italic>des1</italic>; <italic>ves1–2</italic> short. Epicranial area with four postepicranial setae (<italic>pes1–4</italic>) and two sensilla.</p><fig id="F1" position="float" orientation="portrait"><label>Figure 1.</label><caption><p>
          <italic><tp:taxon-name><tp:taxon-name-part taxon-name-part-type="genus">Metadonus</tp:taxon-name-part> <tp:taxon-name-part taxon-name-part-type="species">vuillefroyanus</tp:taxon-name-part></tp:taxon-name></italic> mature larva head, dorsal view. Scale bar: 1 mm.</p></caption><graphic xmlns:xlink="http://www.w3.org/1999/xlink" xlink:href="zookeys-589-123-g001.jpg" position="float" orientation="portrait" xlink:type="simple" id="oo_88872.jpg"/></fig><p>
            <italic>Antennae</italic> located at the end of the frontal suture on each side, membranous and slightly convex basal article bearing one conical triangular sensorium, relatively long; basal membranous article with three sensilla different in both shape and length (Fig. <xref ref-type="fig" rid="F3">5</xref>).</p><!--PageBreak--><p>
            <italic>Clypeus</italic> (Fig. <xref ref-type="fig" rid="F2">2</xref>) approx. 3 times as wide as long with two relatively long <italic>cls</italic>, almost equal in length, localized posterolaterally, and one sensillum; anterior margin rounded to the inside; median part covered by thorn-shaped cuticular processes.</p><p>
            <italic>Mouth parts</italic>. Labrum (Fig. <xref ref-type="fig" rid="F2">2</xref>) approximately 3.2 times as wide as long, with three pairs of piliform <italic>lms</italic>, of different lengths; <italic>lms3</italic> distinctly shorter than longer <italic>lms1</italic> and <italic>lms2</italic>; <italic>lms1</italic> placed close to the margin with clypeus, <italic>lms2</italic> located anteromedially and <italic>lms3</italic> located anterolaterally; anterior margin double sinuate. Epipharynx (Fig. <xref ref-type="fig" rid="F2">3</xref>) with three very short, piliform <italic>als</italic>, almost equal in length; one very short piliform <italic>ams</italic>; <italic>mes</italic> not distinct (but apparently there are two setal bases that may correspond to two small setae, not drawn); <abbrev xmlns:xlink="http://www.w3.org/1999/xlink" xlink:type="simple"><def><p>labral rods </p></def>(lr)</abbrev> slightly elongated, sub-oval, apical part more sclerotised. Mandibles (Fig. <xref ref-type="fig" rid="F3">4</xref>) distinctly broad, trifid, tooth of unequal height; slightly truncate; both <italic>mds</italic> relatively long, piliform, located in distinct holes. Maxilla (Fig. <xref ref-type="fig" rid="F4">6</xref>) stipes with one <italic>stps</italic>, two <italic>pfs</italic> and one <italic>mbs</italic>, <italic>stps</italic> and <italic>pfs1–2</italic> very long, <italic>pfs1</italic> distinctly shorter than <italic>pfs2</italic>, <italic>mbs</italic> very short; mala with six bacilliform <italic>dms</italic>; five very short to minute <!--PageBreak--><italic>vms</italic>, almost equal in length; <italic>vms</italic> distinctly shorter than <italic>dms</italic>. Maxillary palpi with two palpomeres; basal palpomere with one very short <italic>mxps</italic> and two sensilla; length ratio of basal and distal palpomeres: 1:0.8; distal palpomere with one sensillum and a group of conical, cuticular apical processes. Praelabium (Fig. <xref ref-type="fig" rid="F4">6</xref>) oval-shaped and distinctly elongated, with one relatively long <italic>prms</italic>; ligula with sinuate margin and two piliform very short to minute <italic>ligs</italic>, unequal in length; premental sclerite well visible. Labial palpi with two palpomeres; length ratio of basal and distal palpomeres: 1:0.9; distal palpomere with one sensillum and short, cuticular apical processes; basal palpomere with one dorsal sensillum. Postlabium (Fig. <xref ref-type="fig" rid="F4">6</xref>) with three <italic>pms</italic>, <italic>pms1</italic> located anteriorly, remaining two pairs laterally; <italic>pms1</italic> and <italic>pms3</italic> relatively long, <italic>pms2</italic> distinctly longer than others; surface of postlabium partly covered by cuticular processes.</p><fig id="F2" position="float" orientation="portrait"><label>Figures 2–3.</label><caption><p>
          <italic><tp:taxon-name><tp:taxon-name-part taxon-name-part-type="genus">Metadonus</tp:taxon-name-part> <tp:taxon-name-part taxon-name-part-type="species">vuillefroyanus</tp:taxon-name-part></tp:taxon-name></italic> mature larva. <bold>2</bold> Labrum and clypeus <bold>3</bold> Epipharynx. Scale bar: 0.5 mm.</p></caption><graphic xmlns:xlink="http://www.w3.org/1999/xlink" xlink:href="zookeys-589-123-g002.jpg" position="float" orientation="portrait" xlink:type="simple" id="oo_88873.jpg"/></fig><fig id="F3" position="float" orientation="portrait"><label>Figures 4–5.</label><caption><p>
          <italic><tp:taxon-name><tp:taxon-name-part taxon-name-part-type="genus">Metadonus</tp:taxon-name-part> <tp:taxon-name-part taxon-name-part-type="species">vuillefroyanus</tp:taxon-name-part></tp:taxon-name></italic> mature larva head. <bold>4</bold> Right mandible <bold>5</bold> Antenna. Scales bars: 0.2 mm (<bold>4</bold>) and 0.1 mm (<bold>5</bold>).</p></caption><graphic xmlns:xlink="http://www.w3.org/1999/xlink" xlink:href="zookeys-589-123-g003.jpg" position="float" orientation="portrait" xlink:type="simple" id="oo_88874.jpg"/></fig><fig id="F4" position="float" orientation="portrait"><label>Figure 6.</label><caption><p>
          <italic><tp:taxon-name><tp:taxon-name-part taxon-name-part-type="genus">Metadonus</tp:taxon-name-part> <tp:taxon-name-part taxon-name-part-type="species">vuillefroyanus</tp:taxon-name-part></tp:taxon-name></italic> mature larva head, maxillo-labial complex, ventral view. Scale bar: 0.5 mm.</p></caption><graphic xmlns:xlink="http://www.w3.org/1999/xlink" xlink:href="zookeys-589-123-g004.jpg" position="float" orientation="portrait" xlink:type="simple" id="oo_88875.jpg"/></fig><p>
            <italic>Thorax</italic>. Prothorax distinctly smaller than meso- and metathorax. Spiracle bicameral, placed between the pro- and mesothorax (see Material and methods). Prothorax (Fig. <xref ref-type="fig" rid="F6">8</xref>) with 11 short to minute <italic>prns</italic> unequal in length, only 3 of them on small weakly pigmented dorsal sclerite, this sclerite subdivided in two triangular plates medially; two short <italic>ps</italic> and one short <italic>eus</italic>. Mesothorax (Fig. <xref ref-type="fig" rid="F6">8</xref>) with one short and one minute <italic>prs</italic>; four short <italic>pds</italic>; two short <italic>as</italic>; two very short <italic>ss</italic>; one short <italic>eps</italic>; one short and one minute <italic>ps</italic>; and one short and one minute <italic>eus</italic>. Chaetotaxy of metathorax (Fig. <xref ref-type="fig" rid="F6">8</xref>) almost identical to that of mesothorax. Each pedal area of thoracic segments well separated, with five short to minute <italic>pda</italic>, three of them on pigmented pedal area, unequal in length.</p><fig id="F5" position="float" orientation="portrait"><label>Figure 7.</label><caption><p>
          <italic><tp:taxon-name><tp:taxon-name-part taxon-name-part-type="genus">Metadonus</tp:taxon-name-part> <tp:taxon-name-part taxon-name-part-type="species">vuillefroyanus</tp:taxon-name-part></tp:taxon-name></italic> mature larva habitus, lateral view. Scale bar: 3 mm.</p></caption><graphic xmlns:xlink="http://www.w3.org/1999/xlink" xlink:href="zookeys-589-123-g005.jpg" position="float" orientation="portrait" xlink:type="simple" id="oo_88876.jpg"/></fig><fig id="F6" position="float" orientation="portrait"><label>Figures 8–10.</label><caption><p>
          <italic><tp:taxon-name><tp:taxon-name-part taxon-name-part-type="genus">Metadonus</tp:taxon-name-part> <tp:taxon-name-part taxon-name-part-type="species">vuillefroyanus</tp:taxon-name-part></tp:taxon-name></italic> mature larva habitus. <bold>8</bold> Lateral view of thoracic segments <bold>9</bold> Lateral view of abdominal segment II. <bold>10</bold> Lateral view of abdominal segments VII–X. Scale bar: 1 mm.</p></caption><graphic xmlns:xlink="http://www.w3.org/1999/xlink" xlink:href="zookeys-589-123-g006.jpg" position="float" orientation="portrait" xlink:type="simple" id="oo_88877.jpg"/></fig><!--PageBreak--><p>
            <italic>Abdomen</italic>. Abdominal segments I–VI of almost equal length, next abdominal segments decreasing gradually to the terminal parts of the body. Abdominal segment X reduced to four anal lobes of unequal size, the dorsal being distinctly the largest, the lateral pair equal in size, and the ventral lobe very small. Anus located terminally; ambulatory ampullae bilobate to circular. Spiracles bicameral, the eight abdominal spiracles located laterally, close to the anterior margin of abdominal segments I–VIII. Abdominal segments I–VII (Figs <xref ref-type="fig" rid="F6">9–10</xref>) with one short and one minute <italic>prs</italic>; five short <italic>pds</italic>; one short <italic>ss</italic>; two short to very short <italic>eps</italic> of almost equal length; one short and one minute <italic>ps</italic>; one short <italic>lsts</italic>; one short and one minute <italic>eus</italic>. Abdominal segment VIII (Fig. <xref ref-type="fig" rid="F6">10</xref>) with one very short and one minute <italic>prs</italic>; five very short <italic>pds</italic>, <italic>pds2</italic> and <italic>pds4</italic> not in line; one very short <italic>ss</italic>; two very short <italic>eps</italic> of almost equal length; one very short and one minute <italic>ps</italic>; one very short <italic>lsts</italic>; and one very short and one minute <italic>eus</italic>. Abdominal segment IX (Fig. <xref ref-type="fig" rid="F6">10</xref>) with four <italic>ds</italic> (two <italic>ds</italic> very short, two <italic>ds</italic> minute); two very short <italic>ps</italic>; and one very short and one minute <italic>sts</italic>. Abdominal segment X (Fig. <xref ref-type="fig" rid="F6">10</xref>) without setae.</p></tp:treatment-sec><tp:treatment-sec sec-type="description"><title>Description of pupa.</title><p>
            <italic>Measurements</italic> (in mm). Body length: 7.0–8.0 (♂ 8.0; ♀ 7.0); at the widest region: 4.5–5.0. The widest place in the body is commonly between the apex of the meso- or metafemora. Unfortunately, both pupae were damaged and the measurements are not precise.</p><p>
            <italic>Colouration</italic>. Body yellowish with greenish abdomen (Figs <xref ref-type="fig" rid="F8">17</xref>, <xref ref-type="fig" rid="F9">19</xref>).</p><p>
            <italic>Morphology</italic> (Figs <xref ref-type="fig" rid="F7">11–13</xref>). Body stocky, cuticle smooth. Rostrum relatively long, approximately 2.5 times as long as wide, extended to metacoxae. Antennae relatively long and stout. Pronotum from 1.7 to 1.8 times as wide as long. Mesonotum and metanotum of almost equal length. Abdominal segments I–IV of almost equal length; abdominal segment V semi-circular, next abdominal segments diminish gradually to the end of the body. Abdominal segments VI–IX distinctly smaller than other abdominal segments. Gonotheca (abdominal segment IX) in females (one specimen) divided. Sexual dimorphism in weevil pupae is visible mainly in the length of rostrum and in the structure of abdominal segment IX: gonotheca of ♂ undivided and divided in ♀.</p><!--PageBreak--><p>
            <italic>Chaetotaxy</italic> (Figs <xref ref-type="fig" rid="F7">11–13</xref>). Setae short to very short, unequal in length, light yellow, orange up to black. Setae well visible. Unfortunately, both pupae were damaged and it was not possible to observe chaetotaxy on some parts of body. Head capsule includes only three <italic>sos</italic>, one <italic>os</italic> and one <italic>pas</italic>. Rostrum with two <italic>rs</italic>. Setae on head capsule straight, as short as the remaining setae on thoracic and abdominal segments. Pronotum with two <italic>as</italic>, two <italic>ls</italic> and three <italic>pls</italic>, <italic>ds</italic> not observed. Dorsal parts of mesothorax with one seta located posteromedially, one seta posterolaterally and one seta located along its anterior <!--PageBreak-->margin. Dorsal parts of metathorax with one seta located along its anterior margin. Coxa with one very short seta (<italic>cs</italic>). Each apex of femora with groups of two <italic>fes</italic>. Abdominal segments I–V damaged, and it was not possible to observe setae. Dorsal parts of abdominal segments VI–VIII each with one seta located posteriorly (<italic>d1</italic>) and five pairs (<italic>d2–6</italic>) located along their anterior margins; setae short, hair-like. Abdominal segments V–VIII with groups of two lateral setae and one (or two) ventral setae. Abdominal segment IX with two ventral microsetae and two short, thin setae. Pseudocerci absent.</p><fig id="F7" position="float" orientation="portrait"><label>Figures 11–13.</label><caption><p>
          <italic><tp:taxon-name><tp:taxon-name-part taxon-name-part-type="genus">Metadonus</tp:taxon-name-part> <tp:taxon-name-part taxon-name-part-type="species">vuillefroyanus</tp:taxon-name-part></tp:taxon-name></italic> pupa habitus. <bold>11</bold> Ventral view <bold>12</bold> Dorsal view <bold>13</bold> Lateral view. Scale bar: 3 mm.</p></caption><graphic xmlns:xlink="http://www.w3.org/1999/xlink" xlink:href="zookeys-589-123-g007.jpg" position="float" orientation="portrait" xlink:type="simple" id="oo_88878.jpg"/></fig><fig id="F8" position="float" orientation="portrait"><label>Figures 14–17.</label><caption><p>Habitat and immature stages of <italic><tp:taxon-name><tp:taxon-name-part taxon-name-part-type="genus">Metadonus</tp:taxon-name-part> <tp:taxon-name-part taxon-name-part-type="species">vuillefroyanus</tp:taxon-name-part></tp:taxon-name></italic>. <bold>14</bold> Locality Cabo de Gata <bold>15</bold> Locality Tabernas <bold>16</bold> Mature larva on host plant, <bold>17</bold> Pupa on ground. Photos: Bogusch P (<bold>13</bold>, <bold>14</bold>), Pelikán J (<bold>16</bold>, <bold>17</bold>).</p></caption><graphic xmlns:xlink="http://www.w3.org/1999/xlink" xlink:href="zookeys-589-123-g008.jpg" position="float" orientation="portrait" xlink:type="simple" id="oo_88879.jpg"/></fig></tp:treatment-sec><tp:treatment-sec sec-type="notes"><title>Biological notes.</title><p>
            <italic>Habitats</italic>. <italic><tp:taxon-name><tp:taxon-name-part taxon-name-part-type="genus">Metadonus</tp:taxon-name-part> <tp:taxon-name-part taxon-name-part-type="species">vuillefroyanus</tp:taxon-name-part></tp:taxon-name></italic> occurs only at saline sites in the presence of its host plant. This species has been observed both at saline sites near the sea (locality Cabo de Gata less than 1 km from the seashore, Fig. <xref ref-type="fig" rid="F8">14</xref>) and at inland saline sites (Tabernas is approximately 50 km inland from the sea, Fig. <xref ref-type="fig" rid="F8">15</xref>). The population density of the host plant was not high at these localities; at Cabo de Gata <!--PageBreak-->it was much less numerous than the dominant <italic><tp:taxon-name><tp:taxon-name-part taxon-name-part-type="genus">Salicornia</tp:taxon-name-part> <tp:taxon-name-part taxon-name-part-type="species">maritima</tp:taxon-name-part></tp:taxon-name></italic>, and in Tabernas only several plants were observed. The ruderal sites containing the host plant have also been controlled but without any observations of <italic><tp:taxon-name><tp:taxon-name-part taxon-name-part-type="genus">Metadonus</tp:taxon-name-part> <tp:taxon-name-part taxon-name-part-type="species">vuillefroyanus</tp:taxon-name-part></tp:taxon-name></italic>.</p><p>
            <italic>Adult behaviour</italic>. Adults are only occasionally present on host plants during the day; most of them are hidden under the plant and are active at night.</p><p>
            <italic>Host plant</italic>. Both adults and larvae were observed feeding exclusively on <italic><tp:taxon-name><tp:taxon-name-part taxon-name-part-type="genus">Suaeda</tp:taxon-name-part> <tp:taxon-name-part taxon-name-part-type="species">vera</tp:taxon-name-part></tp:taxon-name></italic> (Fig. <xref ref-type="fig" rid="F8">16</xref>). The larvae were found directly on the plants during the day, usually near the growth terminals. Adults and larvae feed on the leaves of the host plant. Larvae, with their cryptic pattern, resemble the colouration of the leaves (Fig. <xref ref-type="fig" rid="F8">16</xref>). The larvae were found on larger (more than 30 cm high) bunches of the host plant and they usually settled on those with thick, old, dry branches. The adults probably do not migrate long distances and remain under the plant or group of plants at their site.</p><p>
            <italic>Life cycle</italic>. At the beginning of April, 15 mature larvae and five younger larval instars were swept from host plants. At that time, the host plants had quite young fresh leaves, so the development of these individuals probably began a few days or weeks earlier in the spring so larvae would emerge on the young leaves of the host plant. We suppose the whole larval development to be short-lasting, approximately three weeks at most. The larvae were kept in small plastic containers (height 12 cm, width 4 cm) with small holes for air circulation and exchange. Four to five larvae <!--PageBreak-->were kept in each container and no aggressive behaviour was observed, as is known in some <tp:taxon-name><tp:taxon-name-part taxon-name-part-type="tribe">Hyperini</tp:taxon-name-part></tp:taxon-name>, e.g., <italic><tp:taxon-name><tp:taxon-name-part taxon-name-part-type="genus">Brachypera</tp:taxon-name-part> <tp:taxon-name-part taxon-name-part-type="species">vidua</tp:taxon-name-part></tp:taxon-name></italic> (Gené, 1837) (<xref ref-type="bibr" rid="B58">Skuhrovec et al. 2015b</xref>). The larvae started pupation early, usually within 2–3 days. The bottom of each container included a 5 cm high level of substrate (collected directly at the locality under the host plants). The majority of the larvae spun their cocoons on the bottom of the container; therefore, they probably generally pupate less than 5 cm into the ground in natural conditions. However, several larvae made the cocoons just below the substrate level, so there seem to exist differences in the pupation preferences (Fig. <xref ref-type="fig" rid="F9">18</xref>). These cocoons were usually under dead chunks of <italic><tp:taxon-name><tp:taxon-name-part taxon-name-part-type="genus">Suaeda</tp:taxon-name-part></tp:taxon-name></italic> provided for feeding. None of the larvae pupated on or above the ground. The process of creating the cocoon took approximately 1–3 days. Subsequently, larva stayed in the cocoon until pupation, which occurred after 2–4 more days. Most of the larvae moulted into pupae within 5–7 days after entering the substrate. Adults began to emerge 12–18 days later. Altogether, seven adults emerged (five males and two females) by biting a hole in the cocoon. The new adults stayed on the ground surface or remained between a few millimetres and 3 cm above the ground. They were light and smooth at first, but soon acquired the general appearance of normal mature insects, even though it took 3–5 days for them to fully sclerotize. The adults fed on thawed host plant material brought from Spain, but the plants were damaged and did not supply sufficient <!--PageBreak-->food. Due to the absence of these host plants in the Czech Republic, we did not try to breed the insects and obtain eggs for a new generation.</p><fig id="F9" position="float" orientation="portrait"><label>Figures 18–21.</label><caption><p>Cocoon, pupa and parasitoids of <italic><tp:taxon-name><tp:taxon-name-part taxon-name-part-type="genus">Metadonus</tp:taxon-name-part> <tp:taxon-name-part taxon-name-part-type="species">vuillefroyanus</tp:taxon-name-part></tp:taxon-name></italic>. <bold>18</bold> Cocoon with two layers <bold>19</bold> Pupa in cocoon <bold>20</bold> Detail of parasitoid’s cocoon <bold>21</bold> Cocoons of parasitoids. Photos: Bogusch P (<bold>18–21</bold>).</p></caption><graphic xmlns:xlink="http://www.w3.org/1999/xlink" xlink:href="zookeys-589-123-g009.jpg" position="float" orientation="portrait" xlink:type="simple" id="oo_88880.jpg"/></fig><p>The pupae have a green colouration that changes to a brownish colour approximately five days after the start of pupation (Fig. <xref ref-type="fig" rid="F9">19</xref>). The colouration changes over the entire body; only the eyes are slightly darker. The adults are dark brown (in contrast to the sandy light brown of newly emerged imagines) by 10 days after pupation and are ready to emerge. The emerging adults usually stay in the cocoon for 1–2 days until they are partly sclerotized and then come out and feed on the host plant. The cocoon has two silk layers. The inner layer protects the pupa and is made only of silk. The outer layer includes ground particles.</p><p>
            <italic>Biotic interactions</italic>. Several of the larvae did not pupate, but larvae of parasitoids emerged and formed typical dark-brown puparia with a whitish band (Figs <xref ref-type="fig" rid="F9">20–21</xref>).</p></tp:treatment-sec><ref-list><ref id="B58"><mixed-citation xmlns:xlink="http://www.w3.org/1999/xlink" xlink:type="simple">
          <person-group><name name-style="western"><surname>Skuhrovec</surname><given-names>J</given-names></name><name name-style="western"><surname>Štys</surname><given-names>P</given-names></name><name name-style="western"><surname>Exnerová</surname><given-names>A</given-names></name></person-group> (<year>2015b</year>) <article-title>Intraspecific larval aggression in two species of <tp:taxon-name><tp:taxon-name-part taxon-name-part-type="tribe">Hyperini</tp:taxon-name-part></tp:taxon-name> (<tp:taxon-name><tp:taxon-name-part taxon-name-part-type="order">Coleoptera</tp:taxon-name-part></tp:taxon-name>: <tp:taxon-name><tp:taxon-name-part taxon-name-part-type="family">Curculionidae</tp:taxon-name-part></tp:taxon-name>).</article-title> <source>Journal of Natural History</source> <volume>49</volume>(<issue>19–20</issue>): <fpage>1131</fpage>–<lpage>1146</lpage>. doi: <ext-link xlink:type="simple" ext-link-type="doi" xlink:href="10.1080/00222933.2014.974704">10.1080/00222933.2014.974704</ext-link></mixed-citation></ref></ref-list></tp:taxon-treatment>
